# Supplementary material for: Mapping sexual and gender minority inclusion in national adaptation plans globally
Source: NPJ Clim Action. 2026 Jul 27;5(1):67. doi: 10.1038/s44168-026-00363-5 (PMC13407174; doi:10.1038/s44168-026-00363-5)
Supplement: Supplementary file 2 — 44168_2026_363_MOESM2_ESM [file 44168_2026_363_MOESM2_ESM.csv]

	Country	Link	Type
1	Afghanistan	https://www4.unfccc.int/sites/SubmissionsStaging/NationalReports/Documents/9486351_Afghanistan-NC2-1-SNC%20Report_Final_20180801%20.pdf	NC
2	Albania	https://unfccc.int/sites/default/files/resource/National_Adaptation_Plan_Albania.pdf	NAP
3	Algeria	https://www.greenclimate.fund/document/advancing-national-adaptation-plan-process-algeria-address-short-and-medium-term-adaptation, https://unfccc.int/sites/default/files/NDC/2022-06/Alg%C3%A9rie%20-INDC-%2003%20septembre%202015.pdf, https://unfccc.int/sites/default/files/resource/TCN_Alg%C3%A9rie%20VF%2022102023%20rev%207.pdf	GCF RP; NDC; AC
4	Andorra	https://unfccc.int/sites/default/files/resource/2a_Comunicación_Nacional_Andorra_2p.pdf	NC
5	Angola	https://unfccc.int/resource/docs/napa/ago01.pdf	NAP
6	Antigua and Barbuda	https://unfccc.int/sites/default/files/NDC/2022-06/ATG%20-%20UNFCCC%20NDC%20-%202021-09-02%20-%20Final.pdf, https://unfccc.int/sites/default/files/ACR/2022-07/ATG%20-%20UNFCCC%20Adaptation%20Communication%20-%202022-06-29%20-%20Final.pdf	NDC; AC
7	Argentina	https://unfccc.int/sites/default/files/resource/NAP-Argentina-2023-EN.pdf	NAP
8	Armenia	https://unfccc.int/sites/default/files/resource/NAP_Armenia.pdf	NAP
9	Australia	https://unfccc.int/sites/default/files/NDC/2022-06/Australias%20NDC%20June%202022%20Update%20%283%29.pdf, https://unfccc.int/sites/default/files/resource/National%20Climate%20Resilience%20and%20Adaptation%20Strategy%20-%20FINAL.pdf, https://unfccc.int/sites/default/files/resource/Adaptation%20Communication%20-%20FINAL.pdf	NDC; AC
10	Austria	https://www.bmk.gv.at/dam/jcr:a97fb5f2-85c5-4027-b377-383f80eee354/NAS_Context_2017_en.pdf, https://www.bmk.gv.at/dam/jcr:3b304e0f-bae9-4cc8-a934-ae8d212f7fe4/NAS_Action_Plan2017_en.pdf, https://unfccc.int/sites/default/files/NDC/2023-10/ES-2023-10-17%20EU%20submission%20NDC%20update.pdf, https://unfccc.int/sites/default/files/resource/Austria%27s%20Adaptation%20Communication%20%2827.10.2021%20FI…	NAP; NDC; AC
11	Azerbaijan	https://unfccc.int/sites/default/files/resource/2024_NAP_Azerbaijan.pdf	NAP
12	Bahamas	https://unfccc.int/documents/67632	NC
13	Bahrain	https://unfccc.int/sites/default/files/resource/9143680_Bahrain-NC3-2-SCE%20Third%20National%20Communication%202020.pdf	NC
14	Bangladesh	https://unfccc.int/sites/default/files/resource/NAP-Bangladesh-2023.pdf, https://moef.portal.gov.bd/sites/default/files/files/moef.portal.gov.bd/npfblock/903c6d55_3fa3_4d24_a4e1_0611eaa3cb69/National%20Adaptation%20Plan%20of%20Bangladesh%20%282023-2050%29%20%281%29.pdf	NAP
15	Barbados	https://unfccc.int/sites/default/files/NDC/2022-06/2021%20Barbados%20NDC%20update%20-%2021%20July%202021.pdf	NDC
16	Belarus	https://unfccc.int/sites/default/files/resource/8NC_BLR.pdf	NC
17	Belgium	https://faolex.fao.org/docs/pdf/bel199384.pdf https://unfccc.int/sites/default/files/resource/BE_NC8_BR5.pdf	NAS; NC
18	Belize	https://www.greenclimate.fund/sites/default/files/document/20230209-readiness-belize-pact.pdf, https://unfccc.int/sites/default/files/NDC/2022-06/Belize%20Updated%20NDC.pdf, https://unfccc.int/sites/default/files/resource/Belize%20National%20Communication.pdf	GCF RP; NDC; NC
19	Benin	https://unfccc.int/sites/default/files/resource/PNA_BENIN_2022_0.pdf	NAP
20	Bhutan	https://unfccc.int/sites/default/files/resource/NAP-Bhutan-2023.pdf	NAP
21	Bolivia	https://unfccc.int/sites/default/files/NDC/2022-06/NDC_Bolivia-2021-2030_UNFCCC_en.pdf	NDC
22	Bosnia and Herzegovina	https://unfccc.int/sites/default/files/resource/NAP-Bosnia-and-Herzegovina%20.pdf	NAP
23	Botswana	https://unfccc.int/sites/default/files/resource/BOTSWANA%20THIRD%20NATIONAL%20COMUNICATION%20FINAL%20.pdf	NC
24	Brazil	https://unfccc.int/sites/default/files/resource/NAP_Brazil_2016_EN.pdf	NAP
25	Brunei	https://unfccc.int/documents/39798	NC
26	Bulgaria	https://www.moew.government.bg/static/media/ups/categories/attachments/Strategy%20and%20Action%20Plan%20-%20Full%20Report%20-%20%20ENd3b215dfec16a8be016bfa529bcb6936.pdf	NAS
27	Burkina Faso	https://unfccc.int/sites/default/files/resource/NAP_Burkina_Faso_2015_EN.pdf	NAP
28	Burundi	https://unfccc.int/sites/default/files/resource/PNA-Burundi-2023.pdf	NAP
29	Cambodia	https://unfccc.int/sites/default/files/resource/NAP_Cambodia_2021.pdf	NAP
30	Cameroon	https://unfccc.int/sites/default/files/resource/NAP_Cameroon_2015.pdf	NAP
31	Canada	https://www.canada.ca/en/services/environment/weather/climatechange/climate-plan/national-adaptation-strategy/full-strategy.html https://www.canada.ca/en/services/environment/weather/climatechange/climate-plan/national-adaptation-strategy/action-plan.html	NAP
32	Cabo Verde	https://unfccc.int/sites/default/files/resource/NAP_Cabo%20Verde_EN.pdf	NAP
33	Central African Republic	https://unfccc.int/sites/default/files/resource/CAR-NAP-FR-web.pdf	NAP
34	Chad	https://unfccc.int/sites/default/files/resource/CHAD-NAP_EN-web.pdf	NAP
35	Chile	https://unfccc.int/sites/default/files/resource/NAP_Chile_2017.pdf	NAP
36	China	https://unfccc.int/documents/636695	NC
37	Colombia	https://unfccc.int/sites/default/files/resource/NAP_Colombia_2018.pdf	NAP
38	Comoros	https://unfccc.int/sites/default/files/NDC/2022-06/CDN_r%C3%A9vis%C3%A9e_Comores_vf.pdf	NDC
39	Democratic Republic of Congo	https://unfccc.int/sites/default/files/resource/DRC-NAP_EN.pdf	NAP
40	Republic of the Congo	https://unfccc.int/sites/default/files/NDC/2022-06/CDN_Congo.pdf	NDC
41	Cook Islands	https://reliefweb.int/report/cook-islands/joint-national-adaptation-plan-disaster-risk-management-and-climate-change	Other NAP
42	Costa Rica	https://unfccc.int/sites/default/files/resource/NAP_Documento-2022-2026_Costa-Rica.pdf	NAP
43	Côte d'Ivoire	https://unfccc.int/documents/230883	NC
44	Croatia	https://mingor.gov.hr/UserDocsImages/KLIMA/Climate%20change%20adaptation%20strategy.pdf	NAS
45	Cuba	https://unfccc.int/sites/default/files/NDC/2022-06/Cuban%20First%20NDC%20%28Updated%20submission%291.pdf	NDC
46	Cyprus	https://unfccc.int/documents/64731	NC
47	Czech Republic	https://www.mzp.cz/C1257458002F0DC7/cz/narodni_akcni_plan_zmena_klimatu/$FILE/OEOK_NAP_adaptace-aktualizace_2021.pdf, https://unfccc.int/sites/default/files/NDC/2023-10/ES-2023-10-17%20EU%20submission%20NDC%20update.pdf, https://www.mzp.cz/C1257458002F0DC7/cz/zmena_klimatu_adaptacni_strategie/$FILE/OEOK_Narodni_adaptacni_strategie-aktualizace_20212610.pdf	NAP; NDC; NAS
48	Denmark	https://en.klimatilpasning.dk/media/590075/action_plan.pdf	Other (Action Plan)
49	Djibouti	https://unfccc.int/documents/366858	NC
50	Dominica	https://unfccc.int/sites/default/files/2022-07/The%20Commonwealth%20of%20Dominica%20updated%20NDC%20July%204%20%2C.pdf	NDC
51	Dominican Republic	https://cdn.climatepolicyradar.org/navigator/DOM/2016/national-plan-of-adaptation-for-climate-change-2015-2030-pnacc-rd_3a157451a7f848b47a49d668081b75eb.pdf	Other NAP
52	Ecuador	https://unfccc.int/sites/default/files/resource/PLAN-NACIONAL-DE-ADAPTACION-2.pdf	NAP
53	Egypt	https://faolex.fao.org/docs/pdf/egy141200.pdf	NAS
54	El Salvador	http://rcc.marn.gob.sv/bitstream/handle/123456789/371/PlanNacionalAdaptacionCC.pdf?sequence=1&isAllowed=y	NAP
55	Equatorial Guinea	https://cdn.climatepolicyradar.org/navigator/GNQ/1900/equatorial-guinea-national-communication-nc-nc1_42cf1d134a303874f7b28e659fda062a.pdf	NC
56	Eritrea	https://cdn.climatepolicyradar.org/navigator/ERI/1900/eritrea-national-communication-nc-nc-3_e33882b8431a9aadb330e686b60efdb3.pdf	NC
57	Estonia	https://envir.ee/media/912/download	Other NAP
58	Ethiopia	https://unfccc.int/sites/default/files/resource/NAP_Ethiopia_2019.pdf	NAP
59	Fiji	https://unfccc.int/sites/default/files/resource/NAP_Fiji_2018.pdf	NAP
60	Finland	https://mmm.fi/delegate/file/113950, https://unfccc.int/sites/default/files/NDC/2023-10/ES-2023-10-17%20EU%20submission%20NDC%20update.pdf	NAP; NDC
61	France	https://faolex.fao.org/docs/pdf/fra181678.pdf	NC
62	Gabon	https://climate-laws.org/documents/national-climate-plan-plan-climat_a557?l=gabon&o=10&id=national-climate-plan-plan-climat_082c	Other NAP
63	Gambia	https://cdn.climatepolicyradar.org/navigator/GMB/1900/gambia-national-communication-nc-nc-3_8d5d20f1335ff37244999ccb18825b6e.pdf	NC
64	Georgia	https://cdn.climatepolicyradar.org/navigator/GEO/1900/georgia-national-communication-nc-nc-4_288fd8d2f0bc6d1fa0383405db3febd1.pdf	NC
65	Germany	https://www.bmuv.de/fileadmin/Daten_BMU/Download_PDF/Klimaschutz/klimawandel_das_2_fortschrittsbericht_en_bf.pdf	NAS
66	Ghana	https://unfccc.int/sites/default/files/resource/Ghana_AdCom%20to%20the%20UNFCCC_November%202021_Final%20with%20foreword.pdf, https://napglobalnetwork.org/wp-content/uploads/2020/04/napgn-en-2018-ghana-nap-framework.pdf	AC; Other (NAP Framework Plan)
67	Greece	https://ypen.gov.gr/wp-content/uploads/legacy/Files/Klimatiki%20Allagi/Prosarmogi/20160406_ESPKA_teliko.pdf, https://ypen.gov.gr/wp-content/uploads/legacy/Files/Klimatiki%20Allagi/Prosarmogi/20160406_ESPKA_teliko.pdf	NAS; NDC
68	Grenada	https://unfccc.int/sites/default/files/resource/NAP_Grenada_2019.pdf	NAP
69	Guatemala	https://unfccc.int/sites/default/files/resource/NAP-Guatemala-2019.pdf	NAP
70	Guinea	https://unfccc.int/sites/default/files/resource/GUINEA%20-%20SCN-1.pdf	NC
71	Guinea-Bissau	https://www.greenclimate.fund/sites/default/files/document/20220428-guinea-bissau.pdf, https://unfccc.int/sites/default/files/NDC/2022-06/NDC-Guinea%20Bissau-12102021.Final.pdf	GCF RP; NDC
72	Guyana	https://cdn.climatepolicyradar.org/navigator/GUY/1900/guyana-national-communication-nc-nc-2_e547331831bf205dc5113f7df3bff9db.pdf	NC
73	Haiti	https://unfccc.int/sites/default/files/resource/PNA_HAITI.pdf	NAP
74	Holy See	NA	None found
75	Honduras	https://cdn.climatepolicyradar.org/navigator/HND/1900/honduras-national-communication-nc-nc-3_230d0d86f6c658f9ee2639fd27df4a34.pdf	AC
76	Hungary	https://faolex.fao.org/docs/pdf/hun197286.pdf	NC
77	Iceland	https://www.government.is/lisalib/getfile.aspx?itemid=694bf462-35c4-11ed-9bb0-005056bc4727, https://unfccc.int/sites/default/files/NDC/2022-06/Iceland_updated_NDC_Submission_Feb_2021.pdf, https://unfccc.int/sites/default/files/ACR/2023-06/Iceland_1st_Adaptation_Communication_2023_June%20%28002%29.pdf	NAS; NDC; AC
78	India	https://unfccc.int/sites/default/files/resource/India-TNC-IAC.pdf, https://unfccc.int/sites/default/files/NDC/2022-08/India%20Updated%20First%20Nationally%20Determined%20Contrib.pdf	AC
79	Indonesia	https://www.greenclimate.fund/sites/default/files/document/idn-rs-003.pdf, https://unfccc.int/sites/default/files/NDC/2022-09/ENDC%20Indonesia.pdf, https://unfccc.int/sites/default/files/ACR/2022-11/221119%20Indonesia%20Adaptation%20Communication.pdf	GCF RP; NDC; AC
80	Iran	NA	None found
81	Iraq	https://unfccc.int/documents/79714	NC
82	Ireland	https://www.gov.ie/en/consultation/3c620-national-adaptation-framework-public-consultation/	NAS
83	Israel	https://cdn.climatepolicyradar.org/navigator/ISR/1900/israel-national-communication-nc-nc-3_cc55af16d8d955d328af3776cf93454d.pdf	NC
84	Italy	https://www.mase.gov.it/sites/default/files/archivio/allegati/clima/documento_SNAC.pdf, https://unfccc.int/sites/default/files/NDC/2023-10/ES-2023-10-17%20EU%20submission%20NDC%20update.pdf, https://unfccc.int/sites/default/files/resource/UNFCCC_Italy_2021.pdf	NAS; NDC; AC
85	Jamaica	https://www.greenclimate.fund/sites/default/files/document/towards-comprehensive-national-adaptation-planning-process-jamaica-ja-nap.pdf, https://unfccc.int/sites/default/files/NDC/2022-06/Updated%20NDC%20Jamaica%20-%20ICTU%20Guidance.pdf, https://unfccc.int/sites/default/files/ACR/2022-12/Adaptation%20Communication%20for%20Jamaica.pdf	GCF RP; NDC; AC
86	Japan	https://www.env.go.jp/content/000081210.pdf	Other NAP
87	Jordan	https://moenv.gov.jo/ebv4.0/root_storage/ar/eb_list_page/final_draft_nap-2021.pdf, https://unfccc.int/sites/default/files/NDC/2022-06/UPDATED%20SUBMISSION%20OF%20JORDANS.pdf	NDC
88	Kazakhstan	https://unfccc.int/documents/626607	NC
89	Kenya	https://unfccc.int/sites/default/files/resource/NAP_Kenya_2017.pdf	NAP
90	Kiribati	https://unfccc.int/sites/default/files/resource/NAP-Kiribati-2020.pdf	NAP
91	North Korea	NA	None found
92	South Korea	http://www.climate.go.kr/home/cc_data/policy/3_nation_climate_change_adaptation_step_summary.pdf	NAP
93	Kuwait	https://unfccc.int/sites/default/files/resource/NAP_Kuwait_2021.pdf	NAP
94	Kyrgyzstan	https://www.greenclimate.fund/sites/default/files/document/kyrgyzstan-nap-undp.pdf, https://unfccc.int/sites/default/files/NDC/2022-06/%D0%9E%D0%9D%D0%A3%D0%92%20%D0%A0%D0%A3%D0%A1%20%D0%BE%D1%82%2008102021.pdf	GCF RP; NDC
95	Laos	https://unfccc.int/sites/default/files/NDC/2022-06/NDC%202020%20of%20Lao%20PDR%20%28English%29%2C%2009%20April%202021%20%281%29.pdf, https://www.greenclimate.fund/sites/default/files/document/lao-un-habitat.pdf	NDC; GCF RP
96	Latvia	https://climate-adapt.eea.europa.eu/en/observatory/policy-context/country-profiles/latvia#:~:text=The%20overall%20climate%20change%20adaptation,to%20address%20climate%20change%20risks.	NAP
97	Lebanon	https://www.plan-adapt.org/wp-content/uploads/2024/01/lebanon-2023-good-practices-for-developing-lebanon-nap.pdf, https://unfccc.int/sites/default/files/NDC/2022-06/Lebanon%27s%202020%20Nationally%20Determined%20Contribution%20Update.pdf	NDC; Other (preparation documents)
98	Lesotho	https://www.greenclimate.fund/sites/default/files/document/lso-rs003.pdf, https://unfccc.int/sites/default/files/NDC/2022-06/Lesotho%20First%20NDC.pdf	GCF RP; NDC
99	Liberia	https://unfccc.int/sites/default/files/resource/LIBERIA_%20NAP_%20FINAL_%20DOCUMENT.pdf	NAP
100	Libya	NA	None found
101	Liechtenstein	https://archiv.llv.li/files/au/anpassungstrategieklimawandel-li.pdf, https://unfccc.int/sites/default/files/NDC/2022-06/150422_INDC_FL.pdf, https://unfccc.int/files/national_reports/annex_i_natcom_/application/pdf/8509731_liechtenstein-nc7-br3-1-nc7_br3_lie_2018.pdf	NAS; NDC; AC
102	Lithuania	https://cdn.climatepolicyradar.org/navigator/LTU/1900/lithuania-national-communication-nc-nc-7_6297b0f43c52dd8dc65ce2aa03e27dbd.pdf	NC
103	Luxembourg	https://environnement.public.lu/content/dam/environnement/documents/klima_an_energie/Strategie-Adaptation-Changement-climatique-Clean.pdf, https://unfccc.int/sites/default/files/NDC/2023-10/ES-2023-10-17%20EU%20submission%20NDC%20update.pdf	NAS; NDC
104	North Macedonia	https://unfccc.int/documents/627667	NC
105	Madagascar	https://unfccc.int/sites/default/files/resource/PNA-Madagascar.pdf	NAP
106	Malawi	https://napglobalnetwork.org/wp-content/uploads/2020/03/napgn-en-2020-malawis-national-adaptation-plan-framework.pdf, https://unfccc.int/sites/default/files/NDC/2022-06/Malawi%20Updated%20NDC%20July%202021%20submitted.pdf	NDC; Other (preparation documents)
107	Malaysia	https://unfccc.int/documents/182748	NC
108	Maldives	https://unfccc.int/documents/181759	NC
109	Mali	https://unfccc.int/documents/181335	NC
110	Malta	https://unfccc.int/sites/default/files/NDC/2023-10/ES-2023-10-17%20EU%20submission%20NDC%20update.pdf	NDC
111	Marshall Islands	https://unfccc.int/sites/default/files/resource/NAP-RMI-2023.pdf	NAP
112	Mauritania	https://unfccc.int/documents/200088	NC
113	Mauritius	https://www.greenpolicyplatform.org/sites/default/files/downloads/policy-database/MAURITIUS)%20National%20Climate%20Change%20Adaptation%20Policy%20Framework%20for%20the%20Republic%20of%20Mauritius.pdf	NAS
114	Mexico	https://unfccc.int/sites/default/files/resource/IBT1_libro_29ENE2025.pdf, https://unfccc.int/sites/default/files/NDC/2022-11/Mexico_NDC_UNFCCC_update2022_FINAL.pdf	NC
115	Federated States of Micronesia	https://www.greenclimate.fund/sites/default/files/document/20230503-fsm.pdf, https://unfccc.int/sites/default/files/resource/NC3%20BUR1%20MICRONESIA%20UNFCCC.pdf	GCF RP; NC
116	Moldova	https://unfccc.int/sites/default/files/resource/NAP_Moldova_2024.pdf	NAP
117	Monaco	https://unfccc.int/sites/default/files/resource/Monaco-NC8-BR5-1-NC8_MC_2022.pdf	NC
118	Mongolia	https://unfccc.int/documents/66255	NC
119	Montenegro	https://undpngddlsprod01.blob.core.windows.net/pdc/UNDP%20NAP-Readiness%20ProDoc_GCF%20programming_NAP%20Montenegro.pdf, https://unfccc.int/sites/default/files/NDC/2022-06/Updated%20NDC%20for%20Montenegro.pdf	GCF RP; NDC
120	Morocco	https://unfccc.int/sites/default/files/resource/PNSA_Morocco_Fr.pdf	NAS
121	Mozambique	https://unfccc.int/sites/default/files/resource/National_Adaptation_Plan_Mozambique.pdf	NAP
122	Myanmar	https://unhabitat.org/sites/default/files/2019/10/mccmp_eng_ready-to-print_27-may-2019.pdf	Other (planning document)
123	Namibia	https://unfccc.int/documents/499984	NC
124	Nauru	https://policy.asiapacificenergy.org/sites/default/files/Nauru%20Framework%20for%20Climate%20Change%20Adaptation%20and%20Disaster%20Risk%20Reduction%20%28EN%29.pdf	Other (framework plan)
125	Nepal	https://unfccc.int/sites/default/files/resource/NAP_Nepal_2021.pdf	NAP
126	Netherlands	https://klimaatadaptatienederland.nl/publish/pages/125102/2016_12_02_nas_netherlands_4_5.pdf, https://klimaatadaptatienederland.nl/publish/pages/125102/nas_implementation_programme_1.pdf	NAP; NAS
127	New Zealand	https://environment.govt.nz/assets/publications/climate-change/MFE-AoG-20664-GF-National-Adaptation-Plan-2022-WEB.pdf	NAP
128	Nicaragua	https://cdn.climatepolicyradar.org/navigator/NIC/1900/nicaragua-national-communication-nc-nc-3_129c4a5983af929636dbbb52dbe65430.pdf	NC
129	Niger	https://unfccc.int/sites/default/files/resource/Plan-National-d%27Adaptation_Niger_Version-Finale.pdf	NAP
130	Nigeria	https://napglobalnetwork.org/wp-content/uploads/2021/06/napgn-en-2020-Nigeria-National-Adaptation-Plan-NAP-Framework.pdf, https://unfccc.int/sites/default/files/NDC/2022-06/NDC_File%20Amended%20_11222.pdf, https://unfccc.int/sites/default/files/resource/Nigeria%20Final%20ADCOM%20Report.pdf, https://unfccc.int/sites/default/files/resource/Nigeria-Adaptation-Communication-UNFCCC-2.pdf	NDC; AC; Other (planning document)
131	Niue	https://www.lse.ac.uk/GranthamInstitute/wp-content/uploads/2018/04/Niue_nationalactionplanforniuedrmcc2012.pdf	NAP
132	Norway	https://www.regjeringen.no/contentassets/1008d2a2e92c4384890817fae9fca1d4/no/pdfs/stm202220230026000dddpdfs.pdf, https://unfccc.int/sites/default/files/resource/Adaptation%20Communication%20Norway.pdf, https://unfccc.int/sites/default/files/NDC/2022-11/NDC%20Norway_second%20update.pdf	NAS; AC; NDC
133	Oman	https://unfccc.int/documents/204849	NC
134	Pakistan	https://unfccc.int/sites/default/files/resource/National_Adaptation_Plan_Pakistan.pdf	NAP
135	Palau	https://www.greenclimate.fund/sites/default/files/document/palau-mof-plw003-proposal-cover.pdf, https://unfccc.int/sites/default/files/NDC/2022-06/Palau_INDC.Final%20Copy.pdf	GCF RP; NDC
136	Palestine	https://unfccc.int/sites/default/files/resource/National%20Adaptation%20Plan_%20State%20of%20Palestine.pdf	NAP
137	Panama	https://www.greenclimate.fund/sites/default/files/document/national-adaptation-plan-panama-unep-pan004.pdf, https://unfccc.int/sites/default/files/NDC/2022-06/CDN1%20Actualizada%20Rep%C3%BAblica%20de%20Panam%C3%A1.pdf	GCF RP; NDC
138	Papua New Guinea	https://unfccc.int/sites/default/files/resource/NAP-PNG-Finale-2023.pdf	NAP
139	Paraguay	https://unfccc.int/sites/default/files/resource/NAP2_PARAGUAY-July2022.pdf	NAP
140	Peru	https://unfccc.int/sites/default/files/resource/NAP-Peru-2021.pdf	NAP
141	Philippines	https://unfccc.int/sites/default/files/resource/NAP_Philippines_2024.pdf	NAP
142	Poland	https://bip.mos.gov.pl/fileadmin/user_upload/bip/strategie_plany_programy/Strategiczny_plan_adaptacji_2020.pdf	NAS
143	Portugal	https://files.diariodarepublica.pt/1s/2019/08/14700/0001000045.pdf	NAS
144	Qatar	https://unfccc.int/sites/default/files/resource/final%20climate%20change.pdf	NC
145	Romania	https://www.mmediu.ro/app/webroot/uploads/files/SNASC_v03.docx, https://www.mmediu.ro/app/webroot/uploads/files/PNASC_v03.docx, https://unfccc.int/sites/default/files/NDC/2023-10/ES-2023-10-17%20EU%20submission%20NDC%20update.pdf	NAS; NAP; NDC
146	Russia	https://unfccc.int/sites/default/files/NDC/2022-06/NDC_RF_ru.pdf, http://static.government.ru/media/files/OTrFMr1Z1sORh5NIx4gLUsdgGHyWIAqy.pdf	NDC; NAP
147	Rwanda	https://unfccc.int/sites/default/files/resource/nc3_Republic_of_Rwanda.pdf	NC
148	Saint Kitts and Nevis	https://www.greenclimate.fund/sites/default/files/document/gcf-readiness-proposal-st-kitts-and-nevis-institutional-capacity-and-coordination-and-country.pdf, https://unfccc.int/sites/default/files/NDC/2022-06/St.%20Kitts%20and%20Nevis%20Revised%20NDC_Updated.pdf	GCF RP; NDC
149	Saint Lucia	https://www4.unfccc.int/sites/NAPC/Documents/Parties/SLU-NAP-May-2018.pdf	NAP
150	Saint Vincent and the Grenadines	https://unfccc.int/sites/default/files/resource/NAP-Saint-Vincent-and-the-Grenadines-2019.pdf	NAP
151	Samoa	https://unfccc.int/sites/default/files/NDC/2022-06/Samoa%27s%20Second%20NDC%20for%20UNFCCC%20Submission.pdf, https://www.mnre.gov.ws/wp-content/uploads/2021/03/Samoa-Climate-Change-Policy-2020-2030.pdf	NDC; Other (National Adaptation Plan of Action)
152	San Marino	https://unfccc.int/sites/default/files/resource/Second_NatCom_Report_SanMarino.pdf	NC
153	São Tomé and Príncipe	https://unfccc.int/sites/default/files/resource/Sao%20Tome%20and%20Principe_NC%20Final_EN_v11.pdf	NC
154	Saudi Arabia	https://unfccc.int/sites/default/files/resource/7123846_Saudi%20Arabia-NC4-1-Fourth%20National%20Communication%20NC4%20Kingdom%20of%20Saudi%20Arabia%20March%202022.pdf	NC
155	Senegal	https://unfccc.int/sites/default/files/resource/Sennc3.pdf	NC
156	Serbia	https://www.klimatskepromene.rs/wp-content/uploads/2017/04/NAP-UNDP-2015.pdf	Other (NAP draft)
157	Seychelles	https://unfccc.int/sites/default/files/NDC/2022-06/Seychelles%20-%20NDC_Jul30th%202021%20_Final.pdf	NDC
158	Sierra Leone	https://unfccc.int/sites/default/files/resource/SierraLeone_iNAP_Final.pdf	NAP
159	Singapore	https://unfccc.int/sites/default/files/NDC/2022-11/Singapore%20Second%20Update%20of%20First%20NDC.pdf, https://unfccc.int/sites/default/files/resource/Singapore%20-%20NC5BUR5.pdf	NDC; AC
160	Slovakia	https://cdn.climatepolicyradar.org/navigator/SVK/2014/strategy-of-adaptation-of-the-slovak-republic-to-the-unfavorable-consequences-of-climate-change_af0e3c330341039978764d38a9fac4d3.pdf	NAS
161	Slovenia	https://www.preventionweb.net/files/61770_sozp.pdf	NAS
162	Solomon Islands	https://unfccc.int/sites/default/files/NDC/2022-06/NDC%20Report%202021%20Final%20Solomon%20Islands%20%281%29.pdf	NDC
163	Somalia	https://unfccc.int/sites/default/files/ACR/2023-07/Somalia%20Adaptation%20Communication.pdf	NC
164	South Africa	https://unfccc.int/sites/default/files/resource/South-Africa_NAP.pdf	NAP
165	South Sudan	https://unfccc.int/sites/default/files/resource/South-Sudan-First-NAP%20.pdf	NAP
166	Spain	https://www.miteco.gob.es/content/dam/miteco/es/cambio-climatico/temas/impactos-vulnerabilidad-y-adaptacion/pt1-pnacc_tcm30-535273.pdf https://www.miteco.gob.es/content/dam/miteco/es/cambio-climatico/temas/impactos-vulnerabilidad-y-adaptacion/pnacc-2021-2030-en_tcm30-530300.pdf	NAP
167	Sri Lanka	https://unfccc.int/sites/default/files/resource/NAP-Sri-Lanka-2016.pdf	NAP
168	Sudan	https://unfccc.int/sites/default/files/resource/NAP-Sudan-2016.pdf	NAP
169	Suriname	https://unfccc.int/sites/default/files/resource/NAP-Suriname-2020.pdf	NAP
170	Eswatini	https://unfccc.int/sites/default/files/resource/eswatini-climate-change-adaptation-plan-unfccc.pdf	NC
171	Sweden	https://www.regeringen.se/contentassets/8c1f4fe980ec4fcb8448251acde6bd08/171816300_webb.pdf	NAS
172	Switzerland	https://www.bafu.admin.ch/dam/bafu/en/dokumente/klima/ud-umwelt-diverses/anpassung_an_denklimawandelinderschweiz.pdf.download.pdf/adaptation_to_climatechangeinswitzerland.pdf, https://www.bafu.admin.ch/dam/bafu/de/dokumente/klima/ui-umwelt-info/aktionsplan-anpassung-an-den-klimawandel-in-der-schweiz-2020-2025.pdf.download.pdf/Aktionsplan_Anpassung_an_den_Klimawandel_in_der_Schweiz_-_2020-2025.pdf…	NAS; NAP; NDC; AC
173	Syria	https://unfccc.int/sites/default/files/resource/Syria_Initial%20National%20Communication.pdf	NC
174	Tajikistan	https://unfccc.int/sites/default/files/resource/4NC_TJK_eng_0.pdf	NC
175	Tanzania	https://portals.iucn.org/union/sites/union/files/doc/tanzania_ccgap_original.pdf, https://unfccc.int/sites/default/files/NDC/2022-06/TANZANIA_NDC_SUBMISSION_30%20JULY%202021.pdf, https://cdn.climatepolicyradar.org/navigator/TZA/2012/national-climate-change-strategy-2021-2026_28025faccd8ea6db201d4b5305b7c7cb.pdf	Other (Gender NAS); NDC; NAS
176	Thailand	https://unfccc.int/sites/default/files/resource/NAP_THAILAND_2024.pdf	NAP
177	Timor-Leste	https://unfccc.int/sites/default/files/resource/NAP-Timor-Leste-2021.pdf	NAP
178	Togo	https://unfccc.int/sites/default/files/resource/NAP-Togo-2018.pdf	NAP
179	Tonga	https://unfccc.int/sites/default/files/resource/JNAP2_Final-2018-2028.pdf	NAP
180	Trinidad and Tobago	https://unfccc.int/sites/default/files/resource/NAP_Trinidad_and_Tobago_2024.pdf	NAP
181	Tunisia	https://unfccc.int/documents/636717	NAP
182	Turkiye	https://webdosya.csb.gov.tr/db/iklim/editordosya/file/eylem%20planlari/uyum_stratejisi_eylem_plani_EN_Final.pdf, https://unfccc.int/sites/default/files/NDC/2023-04/T%C3%9CRK%C4%B0YE_UPDATED%201st%20NDC_EN.pdf	NAS; NDC
183	Turkmenistan	https://cdn.climatepolicyradar.org/navigator/TKM/1900/nationally-determined-contribution-of-turkmenistan-under-the-paris-agreement_4431c30b2170115fd63b5845e217d589.pdf, https://cdn.climatepolicyradar.org/navigator/TKM/1900/turkmenistan-national-communication-nc-nc-3_d02a0859f106a04c17ca3cc0f2fc85fa.pdf, https://undpngddlsprod01.blob.core.windows.net/pdc/GCF%20Readiness%20Proposal%20-%20Turkmenist…	NDC; AC; GCF RP
184	Tuvalu	https://www.greenclimate.fund/sites/default/files/document/tuv-rs-002.pdf, https://unfccc.int/sites/default/files/NDC/2023-02/Tuvalus%20Updated%20NDC%20for%20UNFCCC%20Submission.pdf	GCF RP; NDC
185	Uganda	https://unfccc.int/sites/default/files/resource/Final%20TNC%20Uganda.pdf	NC
186	Ukraine	https://unfccc.int/sites/default/files/NDC/2022-06/Ukraine%20NDC_July%2031.pdf	NDC
187	United Arab Emirates	https://unfccc.int/sites/default/files/resource/United%20Arab%20Emirates%20NC4%20revised.pdf	NC
188	United Kingdom	https://assets.publishing.service.gov.uk/media/64ba74102059dc00125d27a7/The_Third_National_Adaptation_Programme.pdf	NAP
189	United States	https://unfccc.int/sites/default/files/NDC/2022-06/United%20States%20NDC%20April%2021%202021%20Final.pdf, https://unfccc.int/sites/default/files/resource/USA%20Full%20Adaptation%20Communication%202021.11.2%209am_.pdf, https://www.sustainability.gov/pdfs/hhs-2024-cap.pdf, https://www.sustainability.gov/pdfs/hud-2024-cap.pdf, https://www.sustainability.gov/pdfs/usda-2024-cap.pdf	NDC; AC
190	Uruguay	https://unfccc.int/sites/default/files/resource/NAP-Agriculture-Uruguay.pdf, https://unfccc.int/sites/default/files/resource/NAP-Coastal-Uruguay.pdf	NAP
191	Uzbekistan	https://www.greenclimate.fund/sites/default/files/document/readiness-proposals-uzbekistan-undp-adaptation-planning_0.pdf, https://cdn.climatepolicyradar.org/navigator/UZB/1900/uzbekistan-first-ndc-updated-submission_5e91dae2e50ae1626a1d3a1706a4b625.pdf	GCF RP; NDC
192	Vanuatu	https://unfccc.int/sites/default/files/NDC/2022-08/Vanuatu%20NDC%20Revised%20and%20Enhanced.pdf, https://cdn.climatepolicyradar.org/navigator/VUT/2015/the-vanuatu-climate-change-and-disaster-risk-reduction-policy-2016-2030_91008625decf0558f7b2706ee002bd32.pdf	NDC; Other (risk reduction plan)
193	Venezuela	https://unfccc.int/sites/default/files/NDC/2022-06/Actualizacion%20NDC%20Venezuela.pdf	NDC
194	Vietnam	https://unfccc.int/sites/default/files/NDC/2022-11/Viet%20Nam%20NDC%202022%20Update.pdf, https://www.undp.org/vietnam/publications/national-adaptation-plan-period-2021-2030-vision-2050#	NDC; NAP
195	Yemen	https://unfccc.int/sites/default/files/resource/3490581_Yemen-NC3-2-Yemen_TNC_2018_Final.pdf	NC
196	Zambia	https://unfccc.int/sites/default/files/resource/NAP-Zambia-2023.pdf	NC
197	Zimbabwe	https://unfccc.int/sites/default/files/resource/NAP-Zimbabwe-2024.pdf	NC
